# Supplementary material for: Fatty Acid Profiling Identification Method of Emerging Fungal Pathogen Candidozyma auris (Formally Candida auris)
Source: J Fungi (Basel). 2026 Feb 11;12(2):130. doi: 10.3390/jof12020130 (PMC12941525; doi:10.3390/jof12020130)
Supplement: Supplementary file 1 [file jof-12-00130-s001.zip]

Archive with 1 entries (1 files):
- jof-4048976-supplementary.pdf
